# Supplementary material for: Region-Based Analyses of Existing Genome-Wide Association Studies Identifies Novel Potential Genetic Susceptibility Regions for Glioma
Source: Cancer Res Commun. 2024 Nov 12;4(11):2933–46. doi: 10.1158/2767-9764.CRC-24-0385 (PMC11555644; doi:10.1158/2767-9764.CRC-24-0385)
Supplement: Supplementary Table S1 — shows the age characteristics of the UCSF/Mayo data (validation data). [file crc-24-0385_supplementary_table_s1_suppst1.xlsx]

## Sheet: S1_Age charact UCSF_Mayo data
Supplementary Table S1. Age characteristics of the UCSF/Mayo data (validation data)
				Combined Sex			Male			Female
		Glioma Type	Age Group (Yrs)
	Study			Cases	Controls		Cases	Controls		Cases	Controls
	UCSF/Mayo	All Glioma	<40	613	279		337	162		276	117
	UCSF/Mayo	All Glioma	40-60	983	831		558	513		425	318
	UCSF/Mayo	All Glioma	≥60	545	779		356	459		189	320
	UCSF/Mayo	IDHwt	<40	61	279		37	162		24	117
	UCSF/Mayo	IDHwt	40-60	334	831		198	513		136	318
	UCSF/Mayo	IDHwt	≥60	303	779		195	459		108	320
	UCSF/Mayo	IDHmut	<40	322	279		186	162		136	117
	UCSF/Mayo	IDHmut	40-60	253	831		146	513		107	318
	UCSF/Mayo	IDHmut	≥60	47	779		29	459		18	320
