# Supplementary material for: Region-Based Analyses of Existing Genome-Wide Association Studies Identifies Novel Potential Genetic Susceptibility Regions for Glioma
Source: Cancer Res Commun. 2024 Nov 12;4(11):2933–46. doi: 10.1158/2767-9764.CRC-24-0385 (PMC11555644; doi:10.1158/2767-9764.CRC-24-0385)
Supplement: Supplementary Table S2 — shows the number of samples excluded from the GliomaScan data and reasons for exclusion. [file crc-24-0385_supplementary_table_s2_suppst2.xlsx]

## Sheet: S2_Cleaning_Gliomascan
		Supplementary Table S2. Summary of GliomaScan sample exclusions
			Combined Sex				Male				Female
			Total	Cases	Controls		Total	Cases	Controls		Total	Cases	Controls
		Number of samples downloaded from dbGaP	4416	1865	2551		2425	1069	1356		1991	796	1195
		Less: Samples removed during QC
		Samples with call rate < 95%	32	13	19		19	8	11		13	5	8
		Outlying heterozygosity rates	18	8	10		13	6	7		5	2	3
		Related Individuals	172	25	147		82	13	69		90	12	78
		Divergent ancestry	1585	503	1082		875	293	582		710	210	500
		Final number of samples	2609	1316	1293	0	1436	749	687	0	1173	567	606
