# Supplementary material for: Region-Based Analyses of Existing Genome-Wide Association Studies Identifies Novel Potential Genetic Susceptibility Regions for Glioma
Source: Cancer Res Commun. 2024 Nov 12;4(11):2933–46. doi: 10.1158/2767-9764.CRC-24-0385 (PMC11555644; doi:10.1158/2767-9764.CRC-24-0385)
Supplement: Supplementary Table S3 — shows the number of samples excluded from the AGOG autosomal data (S3a) and X-chromosome data (S3b) and reasons for exclusion. [file crc-24-0385_supplementary_table_s3_suppst3.xlsx]

## Sheet: S3a_Cleaning_AGOG
Supplementary Table S3a. Summary of AGOG sample exclusions for autosomes
	Combined Sex				Male				Female
	Total	Cases	Controls		Total	Cases	Controls		Total	Cases	Controls
Number of samples genotyped	1058
Less: Samples removed during laboratory QC
Samples with call rate < 95%	15
Duplicate samples	55
Samples with sex discordance	6
Samples with missing phenotype data	1
Samples of non-European ethnicity	19
Number of samples received from laboratory	962	604	358		515	377	138		447	227	220
Add: Additional Controls
LGRFPCS1	973	-	973		973	-	973		-	-	-
AMDTSS2	1188	-	1188		-	-	-		1188	-	1188
Less: Samples removed during GWAS QC
Related Individuals	203	2	201		92	2	90		111	-	111
Divergent ancestry	80	24	56		62	19	43		18	5	13
Study Ineligibility3	31	18	13		15	10	5		16	8	8
Missing covariate age data	12	-	12		11	-	11		1	-	1
Final number of samples	2797	560	2237		1308	346	962		1489	214	1275
1LGRFPCS = Lifestyle and Genetic Risk Factors for Prostate Cancer Study
2AMDTSS = Australian Mammographic Density Twins and Sisters Study
3Deemed ineligible based on final morphological diagnosis or did not meet age at diagnosis/enrolment criteria

## Sheet: S3b_Cleaning_AGOGX
Supplementary Table S3b. Summary of AGOG sample exclusions for X chromosome
	Combined Sex				Male				Female
	Total	Cases	Controls		Total	Cases	Controls		Total	Cases	Controls
Number of samples genotyped	1058
Less: Samples removed during laboratory QC
Samples with call rate < 95%	15
Duplicate samples	55
Samples with sex discordance	6
Samples with missing phenotype data	1
Samples of non-European ethnicity	19
Number of samples received from laboratory	962	604	358		515	377	138		447	227	220
Add: Additional Controls
LGRFPCS a d	972	0	972		972	0	972		0	0	0
AMDTSS b	1188	0	1188		0	0	0		1188	0	1188
Less: Samples removed during GWAS QC
Related Individuals	203	2	201		92	2	90		111	0	111
Divergent ancestry	80	24	56		62	19	43		18	5	13
Study Ineligibility c	31	18	13		15	10	5		16	8	8
Missing covariate age data	12	0	12		11	0	11		1	0	1
Call rate < 95% on X chromosome e	44	1	43		44	1	43		0	0	0
Final number of samples	2752	559	2193		1263	345	918		1489	214	1275
a LGRFPCS = Lifestyle and Genetic Risk Factors for Prostate Cancer Study
b AMDTSS = Australian Mammographic Density Twins and Sisters Study
c Deemed ineligible based on final morphological diagnosis or did not meet age at diagnosis/enrolment criteria
d With reference to the autosome sample exclusion table (Supplementary Table S6a), the X chromosome genomic data for one LGRFPCS control was unavailable for reasons unknown.
e Quality control procedures on the X chromosome were undertaken separately to the autosomes. These 44 samples, although reporting a call rate of >95% for the autosomes, reported a call rate <95% for the X chromosome and were excluded from X chromosome analysis.
