# Supplementary material for: Region-Based Analyses of Existing Genome-Wide Association Studies Identifies Novel Potential Genetic Susceptibility Regions for Glioma
Source: Cancer Res Commun. 2024 Nov 12;4(11):2933–46. doi: 10.1158/2767-9764.CRC-24-0385 (PMC11555644; doi:10.1158/2767-9764.CRC-24-0385)
Supplement: Supplementary Table S4 — shows the number of samples excluded from the GICC data and reasons for exclusion. [file crc-24-0385_supplementary_table_s4_suppst4.xlsx]

## Sheet: S4_Cleaning_GICC
		Supplementary Table S4. Summary of GICC sample exclusions
			Combined Sex				Male				Female
			Total	Cases	Controls		Total	Cases	Controls		Total	Cases	Controls
		Number of samples downloaded from dbGaP	6558	4076	2482		3861	2448	1413		2697	1628	1069
		Less: Samples removed during QC
		Samples with sex discordance	6	3	3		0	0	0		6	3	3
		Duplicate samples in GliomaScan	18	18	0		10	10	0		8	8	0
		Outlying heterozygosity rates	79	39	40		55	27	28		24	12	12
		Related Individuals	38	13	25		16	9	7		22	4	18
		Divergent ancestry	6	3	3		2	1	1		4	2	2
		Final number of samples	6411	4000	2411	0	3778	2401	1377	0	2633	1599	1034
