# Supplementary material for: Region-Based Analyses of Existing Genome-Wide Association Studies Identifies Novel Potential Genetic Susceptibility Regions for Glioma
Source: Cancer Res Commun. 2024 Nov 12;4(11):2933–46. doi: 10.1158/2767-9764.CRC-24-0385 (PMC11555644; doi:10.1158/2767-9764.CRC-24-0385)
Supplement: Supplementary Table S5 — shows the generalised Berk-Jones statistic (GBJ) p-values for the candidate novel susceptibility regions for glioma by study and sex. [file crc-24-0385_supplementary_table_s5_suppst5.xlsx]

## Sheet: S5_GBJResults_incl_Aggregated
Supplementary Table 5. GBJ p-values for candidate novel susceptibility regions for glioma by study and sex (including the aggregated data)
					GBJ P-value
					Combined Sex						Male							Female
					Discovery				Valid'n		Discovery					Valid'n		Discovery					Valid'n
Locus	Start Mbp	End Mbp	Genes within the region	Glioma type	GliomaScan	AGOG	GICC	GliomaScan-AGOG-GICC Aggregated a	UCSF/Mayo		GliomaScan	AGOG		GICC	GliomaScan-AGOG-GICC Aggregated a	Mayo/UCSF		GliomaScan	AGOG		GICC	GliomaScan-AGOG-GICC Aggregated a	UCSF/Mayo
1p36.21	13.9	14.2	PDPN, PRDM2	All Glioma	0.0185891	0.409246	0.00413044	0.118689	0.088		0.0249212	0.034137		0.00558439	0.00216448	0.47		0.917297	1		0.478255	0.653101	0.052
2p25.1	11.7	12.1	GREB1, NTSR2, LPIN1	GBM	0.451174	0.368101	NA	0.371054	0.336		0.155338	0.405664		NA	0.266491	0.808		6.56884e-05	0.000912006		NA	0.00112472	0.83
2q14.3	123.2	123.5	Intergenic	GBM	0.0563081	0.0167839	NA	0.410988	0.011		0.0242571	0.0128355		NA	0.0441046	0.085		0.374199	0.360181		NA	0.71178	0.825
4q32.3	164.8	165.1	MARCHF1	Non-GBM	0.00772419	0.0346454	NA	5.94694e-06	0.812		0.415036	0.353313		NA	0.00438921	NA		0.0889354	0.679751		NA	0.0696288	NA
5q35.2	174.4	174.9	LINC01051, DRD1, SFXN1	All Glioma	0.0514221	0.028161	0.74505	0.104305	0.042		0.00341305	0.00749326		0.555172	0.581823	0.727		0.205718	0.808807		0.0132908	0.0126046	0.279
7q31.33	125.7	126.5	GRM8	GBM	0.637293	0.0320562	NA	0.00383455	0.879		0.0358153	5.90701e-05		NA	1.31291e-05	1		0.648289	0.86385		NA	1	1
14q23.2	63	63.3	KCNH5	All Glioma	0.169857	0.387379	0.906594	0.684979	1		0.243358	0.859447		0.841636	0.282211	0.826		0.0191393	0.00475984		1	0.777727	0.751
14q32.13	96.7	97	BDKRB1, ATG2B, GSKIP, AK7	All Glioma	0.0213719	0.255632	0.0029459	0.199182	0.782		0.319638	0.932816		0.0348087	0.0583578	0.559		0.600084	0.0337225		0.0543595	0.0160131	0.625
15q13.3	32.1	32.6	OTUD7A, CHRNA7	All Glioma	0.0937679	0.0755098	0.00700943	0.0184657	0.252		0.47501	0.00583329		0.0140215	0.0294879	0.039		0.0784119	0.923907		0.922302	0.510169	0.119
16p13.3	7	7.4	RBFOX1	All Glioma	0.183147	0.961988	0.226946	0.699931	0.067		0.193171	0.489857		0.706266	0.475569	0.119		0.758757	0.0184672		0.00384737	0.0298525	0.009
16p12.13	20.3	20.7	GP2, UMOD, PDILT, ACSM5, ACSM2A, ACSM2B, ACSM1, THUMPD1, ACSM3	All Glioma	0.0219456	0.00234434	1	0.86178	1		0.876208	0.00293203		0.872586	0.880895	0.671		0.513005	0.934967		0.457461	0.849467	0.002
GBJ (generalized Berk-Jones statistic)
Mbp (megabase pair) as per hg19 genome build
NA Glioma type information was unavailable for GICC and UCSF/Mayo sex-specific non-GBM summary statistics for 4q32.3 were unavailable
Valid'n = validation dataset (UCSF/Mayo)
Bold	= p-value < 0.05
a For regions identified in GBM or Non-GBM datasets, the aggregated data consisted of only GliomaScan and AGOG
