# Supplementary material for: Region-Based Analyses of Existing Genome-Wide Association Studies Identifies Novel Potential Genetic Susceptibility Regions for Glioma
Source: Cancer Res Commun. 2024 Nov 12;4(11):2933–46. doi: 10.1158/2767-9764.CRC-24-0385 (PMC11555644; doi:10.1158/2767-9764.CRC-24-0385)
Supplement: Supplementary Table S6 — shows the DEPTH posterior log odds in favour of association (PLO) score and the logistic regression p-value of the lowest p-value variant for each of the 34 known glioma risk regions using GliomaScan (S6a), AGOG (S6b), and GICC (S6c). [file crc-24-0385_supplementary_table_s6_suppst6.xlsx]

## Sheet: S6a_DEPTH KnownRegio GliomaScan
Supplementary Table S6a DEPTH PLO score and logistic regression P-value of lowest P-value variant for each of the 34 known risk regions using GliomaScan
					GliomaScan
					All Glioma						GBM						Non-GBM						Astrocytoma						Oligodendroglioma
					Combined Sex		Male		Female		Combined Sex		Male		Female		Combined Sex		Male		Female		Combined Sex		Male		Female		Combined Sex		Male		Female
Locus	Gene	Start (Mb)	Stop (Mb)	Study Reference	DEPTH PLO	Lowest P-value SNP	DEPTH PLO	Lowest P-value SNP	DEPTH PLO	Lowest P-value SNP	DEPTH PLO	Lowest P-value SNP	DEPTH PLO	Lowest P-value SNP	DEPTH PLO	Lowest P-value SNP	DEPTH PLO	Lowest P-value SNP	DEPTH PLO	Lowest P-value SNP	DEPTH PLO	Lowest P-value SNP	DEPTH PLO	Lowest P-value SNP	DEPTH PLO	Lowest P-value SNP	DEPTH PLO	Lowest P-value SNP	DEPTH PLO	Lowest P-value SNP	DEPTH PLO	Lowest P-value SNP	DEPTH PLO	Lowest P-value SNP	DEPTH PLO > 1.0
1p31.3	RAVER2	65	65.4	1	0.001	0.0168005	0.001	0.0324119	0.449968	0.0129294	0.001	0.00710999	0.001	0.0231268	1.04528	0.007545	0.001	0.016006	0.001	0.0160935	0.037237	0.0311818	0.001	0.0145695	0.001	0.0129283	0.074565	0.0129636	0.125376	0.00767286	0.001	0.0118058	0.001	0.0110435	Y
1q32.1	MDM4	204.3	204.7	1	0.027665	0.0151684	0.388235	0.00831752	1.42721	0.000460376	0.404042	0.00150204	1.17013	0.00113871	0.421132	0.0122955	0.001	0.0157877	0.001	0.00750009	0.642942	0.00252482	0.001	0.00138191	0.001	0.0061834	0.184428	0.00208955	0.122155	0.00516672	0.479086	0.00274643	0.358485	0.00541181	Y
1q44	AKT3	243.7	244.1	1	0.420973	0.0046543	0.46663	0.00345809	0.21895	0.0087492	0.214252	0.00379485	0.509539	0.00257439	0.001	0.0111768	0.322739	0.00396821	0.880322	0.000853021	0.001	0.0274763	0.001	0.0609358	0.001	0.024172	0.001	0.0114575	1.16184	0.000655855	1.71581	3.96621e-05	0.753028	0.000323933	Y
2q33.3	C2orf80	208.9	209.3	1	0.954101	0.000964335	1.094	0.00482622	0.378913	0.00143552	0.001	0.00200542	1.60957	0.00247823	0.253259	0.00230125	1.20076	0.00552097	1.03465	0.000810193	0.493756	0.00519847	1.29939	0.000125229	2.57041	3.98913e-06	0.037899	0.00414239	0.52305	0.000825319	0.014415	0.000504119	0.24881	0.000895624	Y
2q37.3	D2HGDH	242.5	242.9	2	0.21546	0.00146603	0.664082	0.00298979	0.709114	0.000805797	0.004301	0.00284728	0.109294	0.00304678	0.601797	0.00238728	1.32417	0.00097058	1.41856	0.00384509	0.467146	0.0114876	0.744142	0.00261665	0.950895	0.000914702	0.001	0.0109246	0.737278	0.00299773	0.272755	0.00375957	0.454755	0.00670461	Y
3p21.31	Intergenic	49.3	49.7	11	0.583338	5.40886e-05	0.001	0.0130131	0.452944	0.000425074	0.461038	6.28957e-05	0.001	0.00095272	0.414225	0.00102333	0.001	0.00264773	0.001	0.00262114	0.199203	0.00904708	0.102699	0.0111309	0.001	0.00168032	0.001	0.028125	0.001	0.00996411	0.001	0.0326717	0.001	0.0237669
3p14.1	LRIG1	66.3	66.7	1	0.10233	0.00463796	0.103023	0.00878075	0.155489	0.00935396	0.255097	0.0067238	0.237741	0.0203727	0.001	0.00792483	0.262369	0.000773653	0.128364	0.000783605	0.001	0.0158234	0.476101	0.00584113	0.713717	0.000753802	0.001	0.0211502	0.352287	0.00155724	0.716241	0.00208677	0.510873	0.00108483
3q26.2	TERC	169.3	169.8	1,3	1.15514	4.34913e-05	3.11367	6.57986e-06	0.420421	0.00587938	1.86272	2.8323e-05	2.19708	2.45501e-05	0.476361	0.00252968	0.001	0.00393653	1.9808	3.07027e-05	0.427104	0.0116946	0.227585	0.0054468	0.55192	0.00161235	0.001	0.0119432	1.87356	0.00483503	0.930868	7.97083e-05	1.4734	0.000273482	Y
5p15.33	TERT	1	1.4	1,4	4.24609	1.60212e-08	3.33013	5.34792e-07	0.619832	0.000121099	4.53477	1.0039e-08	2.56718	6.9064e-06	1.05341	6.86605e-05	0.79916	0.000213936	0.646876	0.000130749	0.343244	0.00333518	0.535815	0.000397123	0.3959	0.000684972	0.45963	0.00448816	0.536805	0.00491054	0.108696	0.00230788	0.824763	0.00144572	Y
5q14.3	ARRDC3	90.5	90.9	12	1.37539	0.000156397	1.36613	0.000339675	1.3989	0.00260022	0.028719	0.0030666	0.376372	0.0083102	0.001	0.0136613	1.79951	0.000701499	1.15298	0.00132606	0.715667	0.00263206	0.669592	0.00328677	0.662016	0.00034496	0.001	0.0165695	2.23964	0.000316398	0.533227	0.0028889	0.919133	0.00365614	Y
7p22.3	FAM20C	0	0.4	2	0.353545	0.00671665	0.182634	0.00864462	0.001	0.00733965	0.001	0.00118709	0.191241	0.0034866	1.02923	9.19614e-05	0.019472	0.000741734	0.334187	0.00244702	1.39402	0.00407955	1.06593	0.000555079	0.416864	0.0160574	0.589285	0.00546901	0.47883	7.19524e-05	0.792964	0.000156937	0.692895	0.00138775	Y
7p11.2	EGFR	54.8	55.1	1,5	2.44339	1.6948e-06	1.34013	0.000144851	1.22796	0.00010077	2.64366	5.21996e-06	1.05619	0.000105421	1.17828	0.00213536	0.001	0.000858106	0.001	0.0100378	0.748846	0.00410309	0.001	0.00289765	0.001	0.017858	0.617915	0.00132239	0.001	0.000632245	0.43311	0.001284	0.001	0.000585707	Y
8q24.21	CCDC26	130.3	130.8	1,4,6	3.46069	1.10031e-06	0.001	0.00452107	6.07488	7.27159e-09	0.804672	0.00145776	0.001	0.00543154	1.12521	0.000949735	8.38406	7.31881e-09	0.216969	0.00228254	10.5235	3.09578e-11	2.59413	1.3626e-05	0.973419	0.00011965	3.66651	4.03005e-07	6.51242	1.03777e-09	0.897272	0.000390655	7.23559	4.62247e-09	Y
9p21.3	CDKN2BAS	21.9	22.2	1,4,7	2.64639	3.1721e-06	1.48742	3.27475e-05	0.491184	0.000806286	4.97254	3.63804e-08	2.32855	5.53836e-06	0.941752	0.000115534	0.001	0.00259932	0.735893	0.00151772	0.001	0.00863222	0.001	0.00220032	0.935298	0.000710488	0.001	0.0053428	0.524543	0.00135694	0.259985	0.000190027	0.001	0.00193351	Y
10q24.33	OBFC1	105.4	105.8	1	0.839752	0.0179335	0.414179	0.00658235	0.384252	0.00156744	0.003179	0.00739826	0.001	0.00957858	0.574038	0.000847822	0.001	0.00421772	0.416501	0.00247273	0.289102	0.0110272	0.001	0.001108	0.001	0.000669774	0.537211	0.0064386	0.26016	0.00215014	0.18417	0.00635029	0.001	0.00991551
10q25.2	VTI1A	114.3	114.7	1,8	0.498766	0.000606564	0.416907	0.00362803	2.34347	3.53159e-05	0.111661	0.00454948	0.101885	0.0162082	1.27736	0.000329926	0.480065	0.00124166	0.700543	0.000759185	0.497582	0.00214616	1.06131	0.00185475	0.13338	0.00475885	0.774979	0.00204381	0.001	0.0160859	0.001	0.00379662	0.001	0.00179696	Y
11q14.1	FAM181B	82.2	82.6	1	1.41512	0.00213946	0.36472	0.0164091	2.1633	0.00370663	2.96712	9.29969e-06	0.348026	0.00540063	3.24794	5.3944e-05	0.873517	0.0120524	0.379391	0.0194321	0.390023	0.0123628	0.001	0.0123308	1.17795	0.00461584	0.032157	0.00719655	0.34707	0.0148053	0.001	0.00816101	0.13139	0.00187105	Y
11q21	MAML2	95.4	95.9	1	0.038687	0.0033879	0.073787	0.00240538	0.1336	0.000662017	0.001	0.00415701	0.001	0.00730703	0.248327	0.0023872	1.21644	0.00047754	1.10644	0.00298228	1.5058	0.00196356	1.2263	0.000574541	0.563544	0.00135304	0.768865	0.00042214	0.193057	0.000186413	0.596055	0.00234085	0.443235	0.000600324	Y
11q23.2	ZBTB16	113.8	114.2	1,8	0.842948	0.000237729	0.374135	0.0107553	0.580674	0.000471482	0.687009	0.0060963	0.809071	0.00413316	1.14929	0.00097272	0.718898	0.00125058	1.24227	0.00476443	0.778251	0.00199388	0.547943	0.00209635	0.413783	0.00279089	2.26762	3.71701e-06	0.102428	0.000869704	0.086357	0.00414792	0.444554	0.000343993	Y
11q23.3	PHLDB1	118.3	118.7	1,4,9	0.294727	0.00622863	0.001	0.019146	0.203519	0.0023824	0.25046	0.00337301	0.063209	0.027103	0.376451	0.00436733	2.84357	8.17671e-06	0.408563	0.00349782	1.70691	9.2422e-05	0.826982	4.24285e-05	0.263315	0.00303022	0.001	0.00455267	0.476181	0.000851451	0.169857	0.0153054	0.587916	0.00467955	Y
12p21.2	STK38L	27.2	27.6	9	0.323694	0.00916793	0.304419	0.0108274	1.05825	0.00408815	0.001	0.00574038	0.001	0.0395166	1.15915	0.000202982	0.001	0.0581222	0.285809	0.0401708	0.001	0.015993	0.001	0.0362838	0.001	0.0166126	0.001	0.0210762	0.017626	0.0013422	0.546246	0.00496253	0.001	0.0391666	Y
12q21.2	Intergenic	76	76.5	1,8	0.001	0.000984535	0.073422	0.00455107	0.273374	0.00616065	0.177712	0.000960447	0.553128	0.00251923	0.421389	0.00132028	0.086368	0.00140337	0.799412	0.000604882	1.29849	0.000732496	1.1878	1.83947e-05	1.53878	8.0031e-05	0.001	0.00267498	0.60913	0.00291548	0.656639	0.00253238	0.097832	0.00337357	Y
12q23.33	POLR3B	106.6	107	8	0.659805	0.00123607	0.89925	0.00154667	0.404351	0.00515248	0.681446	0.000862335	1.17569	0.00133254	0.127946	0.00363786	0.001	0.00454552	1.08052	0.000596316	0.809962	0.00446314	0.001	0.00592243	0.551257	0.000384107	0.001	0.00946094	0.520587	0.00103666	0.209214	0.00651089	0.757598	0.00228498	Y
12q23.33	RFX4	106.8	107.2	1	0.65987	0.00123607	1.11004	0.00235809	0.001	0.0119194	0.68151	0.000520981	1.31177	0.00155496	0.033424	0.0112743	0.657943	0.022034	1.08045	0.000596316	0.670115	0.00446314	0.001	0.0151628	0.052624	0.00438204	0.306717	0.00946094	0.266873	0.0184474	0.001	0.00651089	0.001	0.0223671	Y
14q12	AKAP6	33.1	33.5	1	0.336521	0.00215382	0.733254	0.000572763	1.55598	0.002752	0.545987	0.000163332	1.39582	0.00218538	0.752644	0.00221768	1.90169	0.00104655	0.864432	0.00476074	0.200053	0.0191671	0.2564	0.0020871	0.668151	0.000431413	1.77039	0.000284473	0.001	0.00982679	0.268777	0.00920889	0.001	0.00700768	Y
15q21.3	RAB27A	55.4	55.8	9	0.394936	0.00917235	0.001	0.0416433	0.366266	0.0122121	0.001	0.0116926	0.001	0.0426828	0.25139	0.0043073	0.910506	0.0304744	1.32261	0.0219085	0.04252	0.0116723	0.516031	0.00449162	1.87946	0.0216366	0.979055	0.000828738	0.075001	0.00330063	0.27109	0.00331522	0.703521	0.0216031	Y
15q24.2	ETFA	76.3	76.8	1,8	0.604294	0.00620988	0.001	0.00479307	0.601915	0.0085358	0.703539	0.00267205	0.123443	0.00134405	0.001	0.0275438	0.31421	0.000558249	0.882267	0.00330089	1.46351	0.000128769	0.001	0.00673535	0.001	0.0129575	0.001	0.0122429	0.001	0.00460051	0.001	0.00880936	0.865528	0.000839894	Y
16p13.3	RHBDF1	0	0.3	1	0.001	0.00239974	0.289846	0.0086482	0.130413	0.00665453	1.07642	0.000220305	0.741119	0.00607107	0.544838	0.00269258	0.001	0.00311318	0.001	0.023319	0.001	0.0123064	0.001	0.0110901	0.001	0.0495723	0.001	0.00369954	0.001	0.00686902	0.321962	0.00569769	0.001	0.0141176	Y
16p13.3	LMF1	0.8	1.2	1	1.90209	1.90534e-05	0.148	0.00136761	1.89818	0.000287258	1.63579	0.000103891	0.308636	0.00313141	1.07179	0.00235023	0.950405	0.000532792	0.390319	0.00489806	0.79987	0.00184065	0.985709	0.00111984	0.524987	0.0015468	0.445496	0.00357783	1.22385	1.28106e-05	0.053307	0.00570687	1.17846	5.95019e-05	Y
16q12.1	HEATR3	49.9	50.3	1	0.717501	0.00112502	0.060975	0.00261575	1.45798	0.000849767	0.886121	0.000482868	0.414831	0.00190252	0.552438	0.00691734	0.159007	0.000844466	0.345606	0.000770939	1.07466	0.00594321	0.547792	0.00422946	0.001	0.000729167	0.001	0.0110289	0.323561	0.00163368	0.001	0.00536658	0.512482	0.00143921	Y
17p13.1	TP53	7.5	7.8	1,10	4.15484	1.11681e-06	2.57117	3.54603e-05	2.46621	3.67246e-06	3.51531	1.21371e-05	3.13817	2.14809e-05	1.38759	6.20038e-05	1.51011	0.00141475	2.32598	0.000752186	1.06634	0.000196914	0.417716	0.00301372	0.999547	0.000748882	0.031814	0.002581	1.42488	0.00051447	0.472129	0.00339037	0.92944	0.00184976	Y
20q13.33	GMEB2a	62	62.4	2	2.42464	5.52929e-06	1.1256	0.00125743	1.68234	0.00117164	2.38951	8.37057e-06	0.506918	0.00155964	1.77413	0.000829326	2.49442	0.000485604	0.995134	0.00156917	1.24159	0.00307549	1.43186	0.00135288	0.932076	0.000433158	1.49409	0.000414556	1.74629	0.00203567	1.23208	0.000286177	0.181422	0.00659138	Y
20q13.33	RTEL1a	62.1	62.7	1,4,7	2.42464	5.52929e-06	1.23023	0.00125743	1.68234	0.00117164	2.39248	8.37057e-06	0.846071	0.00155964	1.77413	0.000829326	2.49447	0.00022526	2.07084	0.000221681	1.24161	0.00307549	1.43189	0.00148655	0.056876	0.00369745	1.49409	0.000414556	0.257469	0.000347636	1.51484	0.000248792	0.988317	0.000482647	Y
22q13.1	SLC16A8	38.3	38.7	1	0.380364	0.00270751	0.949542	0.000911282	0.001	0.00501696	0.838291	0.00120615	0.947411	0.00370263	0.318646	0.010595	0.001	0.0041344	0.959495	0.00221464	0.51815	0.0019109	0.325345	0.00330845	1.37021	0.000241673	0.836776	0.0022549	0.001	0.00828136	0.001	0.0053645	0.873852	0.000212196	Y
																																			31
a GMEB2 and RTEL1 regions overlap																																			0.911765
PLO = Posterior log odds in favour of association
PLO > 1.0	(i.e ten times more likely to be associated with glioma risk)
Note: A prior DEPTH study1 found that 95th percentile of the null distribution of each DEPTH window across the genome approximates a PLO of 1.0
Mb = Megabase pair location as per hg19 genome build
1 MacInnis RJ, Schmidt DF, Makalic E, et al. Use of a Novel Nonparametric Version of DEPTH to Identify Genomic Regions Associated with Prostate Cancer Risk. Cancer Epidemiology, Biomarkers & Prevention (CEBP). 2016; 25(12):1619-1624.
Study References:
1	Melin BS, Barnholtz-Sloan JS, Wrensch MR, et al. Genome-wide association study of glioma subtypes identifies specific differences in genetic susceptibility to glioblastoma and non-glioblastoma tumors. Nature genetics. 2017; 49(5):789-794.
2	Eckel Passow J, Drucker K, Kollmeyer T, et al. Adult Diffuse Glioma GWAS by Molecular Subtype Identifies Variants in D2HGDH and FAM20C. Neuro-Oncology. 2020.
3	Walsh KM, Codd V, Smirnov IV, et al. Variants near TERT and TERC influencing telomere length are associated with high-grade glioma risk. Nature genetics. 2014; 46(7):731-735.
4	Shete S, Hosking FJ, Robertson LB, et al. Genome-wide association study identifies five susceptibility loci for glioma. Nature Genetics. 2009; 41:899.
5	Sanson M, Hosking FJ, Shete S, et al. Chromosome 7p11.2 (EGFR) variation influences glioma risk. Human Molecular Genetics. 2011; 20(14):2897-2904.
6	Jenkins RB, Xiao Y, Sicotte H, et al. A low-frequency variant at 8q24.21 is strongly associated with risk of oligodendroglial tumors and astrocytomas with IDH1 or IDH2 mutation. Nature genetics. 2012; 44(10):1122-1125.
7	Wrensch M, Jenkins RB, Chang JS, et al. Variants in the CDKN2B and RTEL1 regions are associated with high-grade glioma susceptibility. Nature genetics. 2009; 41(8):905-908.
8	Kinnersley B, Labussière M, Holroyd A, et al. Genome-wide association study identifies multiple susceptibility loci for glioma. Nature Communications. 2015; 6:8559.
9	Chen H, Chen G, Li G, et al. Two novel genetic variants in the STK38L and RAB27A genes are associated with glioma susceptibility. International journal of cancer. 2019; 145(9):2372-2382.
10	Stacey SN, Sulem P, Jonasdottir A, et al. A germline variant in the TP53 polyadenylation signal confers cancer susceptibility. Nature Genetics. 2011; 43:1098.
11	Ostrom QT, Kinnersley B, Wrensch MR, et al. Sex-specific glioma genome-wide association study identifies new risk locus at 3p21.31 in females, and finds sex-differences in risk at 8q24.21. Scientific Reports. 2018; 8(1):7352.
12	Li N, Shi H, Hou P, et al. ARRDC3 polymorphisms may affect the risk of glioma in Chinese Han. Functional & Integrative Genomics. 2021.

## Sheet: S6b_DEPTH KnownRegions AGOG
Supplementary Table S6b DEPTH PLO score and logistic regression P-value of lowest P-value variant for each of the 34 known risk regions using AGOG
					AGOG
					All Glioma						GBM						Non-GBM						Astrocytoma						Oligodendroglioma
					Combined Sex		Male		Female		Combined Sex		Male		Female		Combined Sex		Male		Female		Combined Sex		Male		Female		Combined Sex		Male		Female
Locus	Gene	Start (Mb)	Stop (Mb)	Study Reference	DEPTH PLO	Lowest P-value SNP	DEPTH PLO	Lowest P-value SNP	DEPTH PLO	Lowest P-value SNP	DEPTH PLO	Lowest P-value SNP	DEPTH PLO	Lowest P-value SNP	DEPTH PLO	Lowest P-value SNP	DEPTH PLO	Lowest P-value SNP	DEPTH PLO	Lowest P-value SNP	DEPTH PLO	Lowest P-value SNP	DEPTH PLO	Lowest P-value SNP	DEPTH PLO	Lowest P-value SNP	DEPTH PLO	Lowest P-value SNP	DEPTH PLO	Lowest P-value SNP	DEPTH PLO	Lowest P-value SNP	DEPTH PLO	Lowest P-value SNP	DEPTH PLO > 1.0
1p31.3	RAVER2	65	65.4	1	0.572446	0.00463064	0.203902	0.00472135	1.08022	0.00806696	0.266536	0.00195526	0.146518	0.00768693	0.001	0.00392222	0.387692	0.0201513	0.705312	0.00160262	0.281498	0.0237468	1.83426	9.56244e-05	0.973801	0.00154196	0.001	0.00217912	0.160765	0.011066	0.669265	0.00195801	0.001	0.0156813	Y
1q32.1	MDM4	204.3	204.7	1	0.374642	0.00856281	1.05415	0.0132271	0.323879	0.00501448	0.816696	0.00089281	0.445296	0.0112669	0.001	0.00989881	0.001	0.0227147	0.178534	0.00502496	0.001	0.0116231	0.445131	0.00660822	0.740399	0.00229843	0.001	0.0480564	0.001	0.00831998	0.001	0.000139574	0.278661	0.00921832	Y
1q44	AKT3	243.7	244.1	1	0.001	0.0119724	0.519532	0.00727052	0.172348	0.00197147	0.001	0.0344848	0.001	0.0195031	0.148276	0.00132647	0.001	0.0059467	0.068106	0.0120525	0.001	0.0075891	0.001	0.0284842	0.001	0.00431439	0.001	0.0202909	0.001	0.0028405	0.001	0.00444882	0.001	0.0137283
2q33.3	C2orf80	208.9	209.3	1	0.54277	0.00204361	0.071201	0.00621288	0.032888	0.00367703	1.00991	5.67712e-05	0.584862	0.000524622	0.027915	0.00248776	0.001	0.00307901	0.609003	0.017883	0.231068	0.000878465	0.001	0.00483871	0.001	0.00784528	0.001	0.00596287	0.001	0.00115443	0.001	0.0176963	0.001	0.00726706	Y
2q37.3	D2HGDH	242.5	242.9	2	0.001	0.00129066	0.398016	0.00509657	0.001	0.00567903	0.001	0.00383287	0.536777	0.0101461	0.001	0.0090213	1.16799	0.0194916	0.369746	0.00178465	0.135934	0.00962918	0.001	0.0399948	0.001	0.0368078	0.001	0.00742276	0.161698	0.00101559	0.001	0.000865222	0.001	0.0176469	Y
3p21.31	Intergenic	49.3	49.7	11	0.21802	0.00584099	0.26796	0.010528	0.001	0.0289252	0.243807	0.0111119	0.001	0.0198025	0.001	0.0096976	0.001	0.0423159	0.001	0.0363904	0.001	0.0585875	0.001	0.0763769	0.001	0.011431	0.001	0.0715994	0.001	0.0863312	0.001	0.0578484	0.001	0.017052
3p14.1	LRIG1	66.3	66.7	1	0.289932	0.00328655	0.904502	0.00340446	0.001	0.00790754	0.283732	0.00576148	0.420639	0.00374255	0.220938	0.003041	0.719162	0.0113742	0.825433	0.00418706	0.001	0.00701131	0.109452	0.00277811	0.024945	0.0028889	0.437578	0.000451334	0.001	0.000556195	0.001	0.000120115	0.001	0.00780522
3q26.2	TERC	169.3	169.8	1,3	0.376157	0.00880834	0.054783	0.00953023	0.001	0.00554436	0.051721	0.0038005	0.645901	0.00307319	0.046528	0.00608647	0.098891	0.0164949	0.634305	0.0164808	0.059161	0.0073128	0.001	0.0150653	1.26465	0.00265404	0.001	0.0011612	0.001	0.0027225	0.001	0.0120542	0.001	0.00540049	Y
5p15.33	TERT	1	1.4	1,4	9.13872	1.73761e-11	3.49042	4.38987e-07	1.21505	2.04955e-05	7.41498	2.97148e-11	3.05584	1.25778e-06	2.38658	9.01912e-06	0.605902	0.00144562	0.001	0.00147577	0.001	0.00319298	0.001	0.00129463	0.198586	0.00247493	0.001	0.0137117	0.001	0.00201341	0.21621	0.000857587	0.001	0.0021735	Y
5q14.3	ARRDC3	90.5	90.9	12	1.09622	8.07316e-05	0.260191	0.00554478	0.848395	0.000254242	1.02598	1.57736e-05	0.407859	0.00235487	0.309253	0.000302398	0.001	0.00954836	0.001	0.00112767	0.638443	0.0007955	0.001	0.0747621	0.001	0.0470769	0.030674	0.000440728	0.001	0.0166675	0.001	0.0268493	0.001	0.0202973	Y
7p22.3	FAM20C	0	0.4	2	0.755457	0.0014078	0.973744	0.000681553	0.001	0.00214411	0.764148	0.00404047	1.85966	0.00099054	0.040574	0.00672195	0.001	0.00760571	0.544161	0.0018486	0.367019	0.00376658	0.001	0.00153431	0.001	0.000311324	0.001	0.00208229	0.540657	0.00442734	1.78091	0.000150129	0.640397	0.00193988	Y
7p11.2	EGFR	54.8	55.1	1,5	0.669315	0.00262341	0.487346	0.0128068	0.907377	0.000793821	0.177751	0.00215078	1.07319	0.0126233	0.701527	0.0015247	0.001	0.0208397	0.001	0.00715204	0.003969	0.0114056	0.458768	0.0664925	0.001	0.00941812	0.001	0.00763991	0.04314	0.0114349	0.133815	0.021341	0.40382	0.000238694	Y
8q24.21	CCDC26	130.3	130.8	1,4,6	4.69085	2.25291e-08	0.672458	0.0104075	4.47773	1.59027e-08	0.001	0.00248826	0.806278	0.00397879	0.701552	0.000140258	10.9437	2.52869e-12	3.4963	0.00178771	6.93118	4.20775e-11	2.23149	3.04572e-05	0.353885	0.00114068	1.5751	8.23842e-06	7.1122	2.68063e-10	1.6685	0.000852875	4.02594	4.18636e-08	Y
9p21.3	CDKN2BAS	21.9	22.2	1,4,7	1.59941	3.33682e-06	1.87723	5.8203e-05	1.09906	0.00323041	0.001	0.000143058	0.951163	0.000167748	0.001	0.00171447	0.369348	0.0116216	0.703054	0.0134652	0.163041	0.0210369	0.001	0.00822332	0.001	0.0115318	0.001	0.0111098	0.001	0.00739199	1.78523	0.000540126	0.001	0.0284053	Y
10q24.33	OBFC1	105.4	105.8	1	0.274102	0.00819226	0.368467	0.0245222	1.31552	0.000108444	0.454484	0.016714	0.001	0.0167104	0.761745	0.00114317	0.391822	0.00245248	0.626366	0.00809731	0.224506	0.00369492	0.001	0.000317592	0.001	0.00621123	0.001	0.0186841	0.001	0.00448562	0.001	0.00156095	0.001	0.000133552	Y
10q25.2	VTI1A	114.3	114.7	1,8	0.001	0.000570598	1.10033	0.00594061	0.203412	0.0017762	0.489174	0.00041275	0.394273	0.00936971	0.579985	0.0052171	0.001	0.00812082	0.239628	0.00216671	0.001	0.000777315	0.001	0.00884313	0.413984	0.00010161	0.001	0.0138842	0.491025	0.00731253	0.001	0.00803481	0.728888	0.0114774	Y
11q14.1	FAM181B	82.2	82.6	1	0.261428	0.00156045	1.17971	0.00166632	0.16473	0.00173799	0.001	0.00215682	0.408332	0.00470235	0.001	0.0128819	0.001	0.00647551	0.78262	0.000301788	0.108406	0.00555381	0.001	0.00110896	0.314927	0.000801009	0.001	0.00521246	0.445759	0.00887424	0.001	0.000675955	0.201363	0.00550082	Y
11q21	MAML2	95.4	95.9	1	1.39305	0.000145021	0.508316	0.0020901	0.014311	0.0162723	1.20869	0.000220031	0.654429	0.001155	0.001	0.00541084	0.664059	0.000321157	0.503033	0.00139928	0.093023	0.000142015	0.001	0.000839467	0.791393	0.00357409	0.001	0.0017286	0.336393	0.00134386	0.001	0.0104149	1.51337	0.00614734	Y
11q23.2	ZBTB16	113.8	114.2	1,8	1.34704	0.00258875	0.811614	0.00127294	0.990802	0.00273956	0.812831	0.00357492	0.284694	0.00194703	0.81297	0.00286815	0.001	0.0200037	0.200898	0.00626768	0.001	0.00244086	0.001	0.000914585	0.001	0.00414048	0.001	0.00217325	0.001	0.00551752	0.979877	0.0108146	0.006133	0.00350248	Y
11q23.3	PHLDB1	118.3	118.7	1,4,9	0.35728	0.00226949	0.932125	0.00185365	0.086899	0.00033654	0.001	0.01798	0.281522	0.00289225	0.441546	0.000993045	0.4581	0.00243234	0.900593	0.0236517	0.001	0.000466925	0.001	0.00118918	0.001	0.00755473	0.001	0.00268271	0.17515	0.00510066	0.215897	0.000556353	0.001	0.00849287
12p21.2	STK38L	27.2	27.6	9	0.772618	0.00140585	0.680548	0.000272963	0.270995	0.00137939	0.621333	0.00082538	0.856073	0.000374746	0.48564	0.00109831	0.438473	0.00143876	0.636616	0.00288693	0.348324	0.00082469	0.644683	0.00712012	0.276428	0.00377703	1.45874	0.000101285	0.001	0.00619153	0.001	0.00190546	0.001	0.00535144	Y
12q21.2	Intergenic	76	76.5	1,8	0.70026	0.00245619	0.61436	0.00466013	0.888636	0.000905664	0.93963	0.000994021	0.670801	0.000498277	0.038203	0.00164382	0.60584	0.00987691	0.076597	0.0067546	0.226182	0.00109309	0.001	0.000802349	0.334507	0.00300926	0.001	0.0018032	0.001	0.00101464	0.001	0.00201054	0.369971	6.03415e-05
12q23.33	POLR3B b	106.6	107	8	0.20513	0.00971045	1.04764	0.00251836	0.001	0.0157439	0.266569	0.00302949	1.23168	0.00624297	0.001	0.00571196	0.119483	0.00711043	0.001	0.0248057	0.163064	0.00338013	0.001	0.00216871	0.229891	0.00108269	1.90789	1.77707e-05	0.551212	0.000487349	0.001	0.000254683	0.004546	0.000237907	Y
12q23.33	RFX4	106.8	107.2	1	0.205212	0.0190791	1.04773	0.00251836	0.001	0.0211473	0.26665	0.00337582	1.23177	0.00624297	0.001	0.0487274	0.375312	0.00229214	0.001	0.0263115	0.024357	0.00563336	0.02757	0.0148693	0.033495	0.00230851	0.001	0.0102579	0.513701	0.000522671	0.133636	0.00214905	0.001	0.00460834	Y
14q12	AKAP6	33.1	33.5	1	0.001	0.0111633	0.001	0.00884321	0.77028	0.000475839	0.001	0.00638402	0.99713	0.00527459	1.31912	0.000212263	0.906611	0.00331159	1.53862	0.00313161	0.001	0.0102297	0.970169	0.00287866	1.22055	0.000247089	0.001	0.00955974	0.001	0.000919662	0.001	0.00484543	0.001	0.0100186	Y
15q21.3	RAB27A	55.4	55.8	9	0.001	0.00827297	1.84444	1.73533e-05	0.090909	0.0362044	0.001	0.00267171	2.22897	1.27528e-05	0.001	0.00678357	0.001	0.000837753	0.539085	0.00811032	0.001	0.00700047	0.001	0.00166099	0.435158	0.00696817	0.001	0.0216183	0.001	0.000183508	0.001	0.020604	0.001	0.00175613	Y
15q24.2	ETFA	76.3	76.8	1,8	0.563962	0.010475	0.110358	0.00604773	0.175266	0.0013065	0.445766	0.0092565	0.140635	0.00693744	0.065901	0.00876965	0.001	0.0115398	0.001	0.021012	0.12879	0.000420857	0.001	0.051714	0.001	0.0254968	0.001	0.00200902	0.001	0.00729988	0.97985	0.000357471	0.001	0.0284358
16p13.3	RHBDF1	0	0.3	1	0.001	0.00558775	0.001	0.0100297	0.001	0.0100087	0.001	0.00071623	0.001	0.00227881	0.169057	0.000371407	0.001	0.0372332	0.499584	0.00887163	0.001	0.00706071	0.001	0.031761	0.001	0.0508867	0.001	0.0122595	0.001	0.0111022	0.852753	1.66599e-05	0.001	0.0309458
16p13.3	LMF1	0.8	1.2	1	0.959941	2.40925e-05	0.882115	0.000533955	0.50119	0.000630991	1.54194	3.50332e-06	0.512348	0.00014338	1.2227	0.000142766	0.861513	0.000271351	0.623201	0.00230478	0.614314	0.00076054	0.895287	4.23509e-05	0.363766	0.000980111	0.001	0.00256288	0.802514	1.15787e-05	0.800164	0.000447647	0.001	0.00798054	Y
16q12.1	HEATR3	49.9	50.3	1	0.411947	0.00734706	0.676065	0.00397609	0.001	0.00426206	0.143938	0.00372401	0.3022	0.012663	0.001	0.00257742	0.376039	0.00497648	0.110626	0.000968805	0.229802	0.0173241	0.878016	0.00190569	0.001	0.00175353	0.559632	0.00589944	0.001	0.000639971	0.001	0.000516233	0.001	0.0156461
17p13.1	TP53	7.5	7.8	1,10	0.517324	0.00362654	0.01449	0.00776833	0.191088	0.00581747	0.366737	0.00212544	0.497458	0.0161691	0.943806	0.000361104	0.001	0.0282012	0.618551	0.00170464	0.209655	0.00719026	0.001	0.00750328	0.001	0.00531712	0.001	0.012719	0.001	0.0081151	0.001	0.00803847	0.001	0.00512373
20q13.33	GMEB2a	62	62.4	2	4.00737	4.05714e-06	1.7121	1.49906e-05	1.17368	0.000111182	3.85095	4.56144e-06	1.84911	3.34565e-05	0.721849	0.000262169	0.104062	0.0003852	0.3403	0.00211467	0.410107	0.00499983	0.001	0.0113	0.203293	0.00550598	0.001	0.0228721	0.001	0.00203058	0.001	0.000515904	0.148429	0.00756262	Y
20q13.33	RTEL1a	62.1	62.7	1,4,7	4.00737	4.05714e-06	1.7121	1.49906e-05	1.17365	0.000111182	3.85095	4.56144e-06	1.84911	3.34565e-05	0.721815	0.000262169	0.809547	0.0003852	0.758697	5.43307e-05	0.410073	0.00499983	0.001	0.00745754	0.752156	0.000951905	0.001	0.0124049	0.001	0.00203058	0.133955	0.000515904	0.148395	0.00530374	Y
22q13.1	SLC16A8	38.3	38.7	1	0.757413	0.00105105	0.312033	0.000423968	1.25346	0.00276306	0.754485	0.000962121	0.419666	0.000261564	0.349998	0.000544767	0.001	0.00828837	0.077149	0.0167363	0.001	0.00427386	0.042038	0.0139457	0.087656	0.0114382	0.122817	0.0067266	0.001	0.00977306	0.001	0.0365945	0.001	0.00117656	Y
																																			25
a GMEB2 and RTEL1 regions overlap																																			0.735294
b DEPTH PLO = 2.00 was reported within 80,000bp upstream of this POLR3B region
PLO = Posterior log odds in favour of association
PLO > 1.0	(i.e ten times more likely to be associated with glioma risk)
Note: A prior DEPTH study1 found that 95th percentile of the null distribution of each DEPTH window across the genome approximates a PLO of 1.0
Mb = Megabase pair location as per hg19 genome build
1 MacInnis RJ, Schmidt DF, Makalic E, et al. Use of a Novel Nonparametric Version of DEPTH to Identify Genomic Regions Associated with Prostate Cancer Risk. Cancer Epidemiology, Biomarkers & Prevention (CEBP). 2016; 25(12):1619-1624.
Study References:
1	Melin BS, Barnholtz-Sloan JS, Wrensch MR, et al. Genome-wide association study of glioma subtypes identifies specific differences in genetic susceptibility to glioblastoma and non-glioblastoma tumors. Nature genetics. 2017; 49(5):789-794.
2	Eckel Passow J, Drucker K, Kollmeyer T, et al. Adult Diffuse Glioma GWAS by Molecular Subtype Identifies Variants in D2HGDH and FAM20C. Neuro-Oncology. 2020.
3	Walsh KM, Codd V, Smirnov IV, et al. Variants near TERT and TERC influencing telomere length are associated with high-grade glioma risk. Nature genetics. 2014; 46(7):731-735.
4	Shete S, Hosking FJ, Robertson LB, et al. Genome-wide association study identifies five susceptibility loci for glioma. Nature Genetics. 2009; 41:899.
5	Sanson M, Hosking FJ, Shete S, et al. Chromosome 7p11.2 (EGFR) variation influences glioma risk. Human Molecular Genetics. 2011; 20(14):2897-2904.
6	Jenkins RB, Xiao Y, Sicotte H, et al. A low-frequency variant at 8q24.21 is strongly associated with risk of oligodendroglial tumors and astrocytomas with IDH1 or IDH2 mutation. Nature genetics. 2012; 44(10):1122-1125.
7	Wrensch M, Jenkins RB, Chang JS, et al. Variants in the CDKN2B and RTEL1 regions are associated with high-grade glioma susceptibility. Nature genetics. 2009; 41(8):905-908.
8	Kinnersley B, Labussière M, Holroyd A, et al. Genome-wide association study identifies multiple susceptibility loci for glioma. Nature Communications. 2015; 6:8559.
9	Chen H, Chen G, Li G, et al. Two novel genetic variants in the STK38L and RAB27A genes are associated with glioma susceptibility. International journal of cancer. 2019; 145(9):2372-2382.
10	Stacey SN, Sulem P, Jonasdottir A, et al. A germline variant in the TP53 polyadenylation signal confers cancer susceptibility. Nature Genetics. 2011; 43:1098.
11	Ostrom QT, Kinnersley B, Wrensch MR, et al. Sex-specific glioma genome-wide association study identifies new risk locus at 3p21.31 in females, and finds sex-differences in risk at 8q24.21. Scientific Reports. 2018; 8(1):7352.
12	Li N, Shi H, Hou P, et al. ARRDC3 polymorphisms may affect the risk of glioma in Chinese Han. Functional & Integrative Genomics. 2021.

## Sheet: S6c_DEPTH KnownRegion GICC
Supplementary Table S6c DEPTH PLO score and logistic regression P-value of lowest P-value variant for each of the 34 known risk regions using GICC
					GICC
					All Glioma
					Combined Sex		Male		Female
Locus	Gene	Start (Mb)	Stop (Mb)	Study Reference	DEPTH PLO	Lowest P-value SNP	DEPTH PLO	Lowest P-value SNP	DEPTH PLO	Lowest P-value SNP	DEPTH PLO > 1.0
1p31.3	RAVER2	65	65.4	1	2.57596	1.27563e-05	0.788712	0.000890295	1.2205	0.000481048	Y
1q32.1	MDM4	204.3	204.7	1	2.74617	7.51844e-05	1.98377	0.000601378	0.911823	0.00119147	Y
1q44	AKT3	243.7	244.1	1	1.01831	0.00286559	0.690055	0.000812179	0.001	0.0190484
2q33.3	C2orf80	208.9	209.3	1	1.47244	0.00022292	0.001	0.0023094	1.48101	0.000702601	Y
2q37.3	D2HGDH	242.5	242.9	2	0.854227	0.00356987	1.91915	9.28079e-05	1.67692	0.00410858	Y
3p21.31	Intergenic	49.3	49.7	11	0.082099	0.0267891	0.001	0.0227947	1.41277	0.00170691	Y
3p14.1	LRIG1	66.3	66.7	1	0.334807	0.00564463	0.278483	0.0111254	0.291181	0.0039313
3q26.2	TERC	169.3	169.8	1,3	0.699981	0.0026746	0.514324	0.00123997	1.97715	0.00383761	Y
5p15.33	TERT	1	1.4	1,4	18.43	1.30403e-22	9.7023	2.90541e-14	8.47797	4.80213e-11	Y
5q14.3	ARRDC3	90.5	90.9	12	0.477917	0.0208228	0.657649	0.0151746	1.31689	0.00228166	Y
7p22.3	FAM20C	0	0.4	2	0.577382	0.00486804	0.20338	0.000562358	2.00792	0.00244513	Y
7p11.2	EGFR	54.8	55.1	1,5	4.50805	1.07672e-07	3.83865	1.71571e-07	0.22595	0.000118532	Y
8q24.21	CCDC26	130.3	130.8	1,4,6	19.985	7.48579e-21	5.95254	4.96871e-08	12.1604	1.22316e-15	Y
9p21.3	CDKN2BAS	21.9	22.2	1,4,7	7.43006	6.64983e-18	3.59392	4.50886e-12	1.70198	2.04105e-07	Y
10q24.33	OBFC1	105.4	105.8	1	0.744237	0.00316595	1.45681	0.00377006	0.453912	0.00598199	Y
10q25.2	VTI1A	114.3	114.7	1,8	1.60975	0.00155539	1.35304	0.00202756	0.296296	0.0105131	Y
11q14.1	FAM181B	82.2	82.6	1	0.909385	0.00550983	1.11856	0.000457938	0.96602	0.0078793	Y
11q21	MAML2	95.4	95.9	1	0.66812	0.000385283	0.606119	0.00158735	0.847203	0.000670747
11q23.2	ZBTB16	113.8	114.2	1,8	1.13777	0.000567995	0.111781	0.00551195	0.935491	0.00183661	Y
11q23.3	PHLDB1	118.3	118.7	1,4,9	1.1439	3.69068e-06	1.4302	0.0084628	0.497178	9.96881e-06	Y
12p21.2	STK38L	27.2	27.6	9	0.001	0.00155569	0.001	0.0074254	0.577671	0.00463783
12q21.2	Intergenic	76	76.5	1,8	2.78134	0.003176	1.29469	0.000692747	2.50648	0.000400399	Y
12q23.33	POLR3B	106.6	107	8	2.13489	5.6716e-05	2.10177	0.000674159	0.679909	0.00279735	Y
12q23.33	RFX4	106.8	107.2	1	1.65047	5.6716e-05	0.825992	0.00203157	1.50229	0.00116428	Y
14q12	AKAP6	33.1	33.5	1	4.79483	1.30716e-05	2.77212	2.30381e-05	1.02855	0.00182454	Y
15q21.3	RAB27A	55.4	55.8	9	0.038665	0.00767722	1.05142	0.00734533	0.669268	0.00199077	Y
15q24.2	ETFA	76.3	76.8	1,8	0.282537	0.000912775	0.023037	0.00897268	0.164352	0.00107335
16p13.3	RHBDF1	0	0.3	1	0.001	0.00449004	0.001	0.00337829	0.197572	0.00812493
16p13.3	LMF1	0.8	1.2	1	2.43112	4.82139e-06	3.33146	0.000509215	0.808352	7.25272e-05	Y
16q12.1	HEATR3	49.9	50.3	1	1.84138	0.000137628	0.856023	0.000662531	0.001	0.00191859	Y
17p13.1	TP53	7.5	7.8	1,10	5.27011	7.2256e-10	2.85981	2.60926e-07	1.12049	2.91941e-05	Y
20q13.33	GMEB2a	62	62.4	2	5.98753	1.68074e-11	2.44308	1.05159e-07	1.43818	1.24185e-05	Y
20q13.33	RTEL1a	62.1	62.7	1,4,7	5.98753	1.68074e-11	2.44308	1.05159e-07	1.43819	1.24185e-05	Y
22q13.1	SLC16A8	38.3	38.7	1	2.52417	0.000490782	1.85783	0.00178466	1.11507	0.000404186	Y
											28
										% known regions detected	0.823529
a GMEB2 and RTEL1 regions overlap
PLO = Posterior log odds in favour of association
PLO > 1.0	(i.e ten times more likely to be associated with glioma risk)
Note: A prior DEPTH study1 found that 95th percentile of the null distribution of each DEPTH window across the genome approximates a PLO of 1.0
Mb = Megabase pair location as per hg19 genome build
1 MacInnis RJ, Schmidt DF, Makalic E, et al. Use of a Novel Nonparametric Version of DEPTH to Identify Genomic Regions Associated with Prostate Cancer Risk. Cancer Epidemiology, Biomarkers & Prevention (CEBP). 2016; 25(12):1619-1624.
Study References:
1	Melin BS, Barnholtz-Sloan JS, Wrensch MR, et al. Genome-wide association study of glioma subtypes identifies specific differences in genetic susceptibility to glioblastoma and non-glioblastoma tumors. Nature genetics. 2017; 49(5):789-794.
2	Eckel Passow J, Drucker K, Kollmeyer T, et al. Adult Diffuse Glioma GWAS by Molecular Subtype Identifies Variants in D2HGDH and FAM20C. Neuro-Oncology. 2020.
3	Walsh KM, Codd V, Smirnov IV, et al. Variants near TERT and TERC influencing telomere length are associated with high-grade glioma risk. Nature genetics. 2014; 46(7):731-735.
4	Shete S, Hosking FJ, Robertson LB, et al. Genome-wide association study identifies five susceptibility loci for glioma. Nature Genetics. 2009; 41:899.
5	Sanson M, Hosking FJ, Shete S, et al. Chromosome 7p11.2 (EGFR) variation influences glioma risk. Human Molecular Genetics. 2011; 20(14):2897-2904.
6	Jenkins RB, Xiao Y, Sicotte H, et al. A low-frequency variant at 8q24.21 is strongly associated with risk of oligodendroglial tumors and astrocytomas with IDH1 or IDH2 mutation. Nature genetics. 2012; 44(10):1122-1125.
7	Wrensch M, Jenkins RB, Chang JS, et al. Variants in the CDKN2B and RTEL1 regions are associated with high-grade glioma susceptibility. Nature genetics. 2009; 41(8):905-908.
8	Kinnersley B, Labussière M, Holroyd A, et al. Genome-wide association study identifies multiple susceptibility loci for glioma. Nature Communications. 2015; 6:8559.
9	Chen H, Chen G, Li G, et al. Two novel genetic variants in the STK38L and RAB27A genes are associated with glioma susceptibility. International journal of cancer. 2019; 145(9):2372-2382.
10	Stacey SN, Sulem P, Jonasdottir A, et al. A germline variant in the TP53 polyadenylation signal confers cancer susceptibility. Nature Genetics. 2011; 43:1098.
11	Ostrom QT, Kinnersley B, Wrensch MR, et al. Sex-specific glioma genome-wide association study identifies new risk locus at 3p21.31 in females, and finds sex-differences in risk at 8q24.21. Scientific Reports. 2018; 8(1):7352.
12	Li N, Shi H, Hou P, et al. ARRDC3 polymorphisms may affect the risk of glioma in Chinese Han. Functional & Integrative Genomics. 2021.
