# Supplementary material for: Region-Based Analyses of Existing Genome-Wide Association Studies Identifies Novel Potential Genetic Susceptibility Regions for Glioma
Source: Cancer Res Commun. 2024 Nov 12;4(11):2933–46. doi: 10.1158/2767-9764.CRC-24-0385 (PMC11555644; doi:10.1158/2767-9764.CRC-24-0385)
Supplement: Supplementary Table S7 — shows the DEPTH posterior log odds in favour of association (PLO) score and generalised Berk-Jones statistic (GBJ) p-value for TERT, EGFR, CCDC26, CDKN2BAS, TP53 and RTEL regions. [file crc-24-0385_supplementary_table_s7_suppst7.xlsx]

## Sheet: S7_DEPTH_GBJ KnownKeyRegions
Supplementary Table S7. DEPTH posterior log odds in favour of assocation (PLO) scores and GBJ P-values for TERT, EGFR, CCDC26, CDKN2BAS, TP53 and RTEL regions
				DEPTH PLO Scores																GBJ P-values
				All Glioma				GBM			Non-GBM			Astro			Oligo			All Glioma				GBM			Non-GBM			Astro			Oligo
Locus	Gene	Start (Mb)	Stop (Mb)	GliomaScan	AGOG	GICC		GliomaScan	AGOG		GliomaScan	AGOG		GliomaScan	AGOG		GliomaScan	AGOG		GliomaScan	AGOG	GICC		GliomaScan	AGOG		GliomaScan	AGOG		GliomaScan	AGOG		GliomaScan	AGOG
Combined Sex
5p15.33	TERT	1	1.4	4.24609	9.13872	18.43		4.53477	7.41498		0.79916	0.605902		0.535815	0.001		0.536805	0.001		0.0990556	0.000220264	8.35566e-09		0.487853	0.00122858		0.357218	1		0.638083	1		0.928413	0.367477
7p11.2	EGFR	54.8	55.1	2.44339	0.669315	4.50805		2.64366	0.177751		0.001	0.001		0.001	0.458768		0.001	0.04314		0.000108444	0.635643	1.06457e-05		0.000793422	0.920782		0.591206	0.929043		0.64764	1		0.563633	0.940361
8q24.21	CCDC26	130.3	130.8	3.46069	4.69085	19.985		0.804672	0.001		8.38406	10.9437		2.59413	2.23149		6.51242	7.1122		0.000621173	5.02597e-06	1.7434e-10		0.611205	0.559469		2.84545e-06	1.05403e-11		0.00802063	0.00311654		6.74019e-08	9.52016e-13
9p21.3	CDKN2BAS	21.9	22.2	2.64639	1.59941	7.43006		4.97254	0.001		0.001	0.369348		0.001	0.001		0.524543	0.001		0.0156387	0.138692	2.01512e-08		0.000615631	0.673662		0.702998	1		0.63583	1		0.200682	0.736984
17p13.1	TP53	7.5	7.8	4.15484	0.517324	5.27011		3.51531	0.366737		1.51011	0.001		0.417716	0.001		1.42488	0.001		7.10948e-05	0.776425	1.4633e-05		0.000445558	0.276564		0.484353	0.863505		0.415761	0.860336		0.13095	0.756077
20q13.33	RTEL1	62.1	62.7	2.42464	4.00737	5.98753		2.39248	3.85095		2.49447	0.809547		1.43189	0.001		0.257469	0.001		0.00210199	0.000369548	4.70252e-09		0.000121012	0.00711645		0.0808766	0.640031		0.796642	0.952546		0.276111	0.56254
Male
5p15.33	TERT	1	1.4	3.33013	3.49042	9.7023		2.56718	3.05584		0.646876	0.001		0.3959	0.198586		0.108696	0.21621		0.0407348	0.0800933	1.88171e-06		0.355414	0.378123		0.00561957	0.501128		0.268289	0.736596		0.313655	0.00962728
7p11.2	EGFR	54.8	55.1	1.34013	0.487346	3.83865		1.05619	1.07319		0.001	0.001		0.001	0.001		0.43311	0.133815		0.059257	0.8889	7.3136e-06		0.052604	0.775729		0.674137	0.435954		0.598527	0.768742		0.163369	0.861036
8q24.21	CCDC26	130.3	130.8	0.001	0.672458	5.95254		0.001	0.806278		0.216969	3.4963		0.973419	0.353885		0.897272	1.6685		0.436422	1	3.24781e-09		0.779159	1		0.832375	0.460291		0.0519932	0.571364		0.558355	0.0182301
9p21.3	CDKN2BAS	21.9	22.2	1.48742	1.87723	3.59392		2.32855	0.951163		0.735893	0.703054		0.935298	0.001		0.259985	1.78523		0.186889	0.329887	0.000602359		0.00743209	0.258529		0.580882	1		0.311178	1		0.0868182	0.0400926
17p13.1	TP53	7.5	7.8	2.57117	0.01449	2.85981		3.13817	0.497458		2.32598	0.618551		0.999547	0.001		0.472129	0.001		0.00124317	0.940833	0.00653867		0.00145264	0.943897		0.341205	0.623734		0.170169	0.53576		0.15634	0.229492
20q13.33	RTEL1	62.1	62.7	1.23023	1.7121	2.44308		0.846071	1.84911		2.07084	0.758697		0.056876	0.752156		1.51484	0.133955		0.447172	0.0292043	0.000103002		0.0883099	0.0353047		0.0161822	0.0240505		0.899301	0.240495		0.0150486	0.00167185
Female
5p15.33	TERT	1	1.4	0.619832	1.21505	8.47797		1.05341	2.38658		0.343244	0.001		0.45963	0.001		0.824763	0.001		0.542453	0.154603	0.00087032		0.588026	0.00166159		0.7453	0.96474		0.504563	1		0.469869	0.130157
7p11.2	EGFR	54.8	55.1	1.22796	0.907377	0.22595		1.17828	0.701527		0.748846	0.003969		0.617915	0.001		0.001	0.40382		0.0308138	0.183939	0.301546		0.0341893	0.312659		0.327557	1		0.19231	1		0.195025	0.0024264
8q24.21	CCDC26	130.3	130.8	6.07488	4.47773	12.1604		1.12521	0.701552		10.5235	6.93118		3.66651	1.5751		7.23559	4.02594		1.57133e-07	3.6264e-07	2.09177e-12		0.528335	0.0313808		2.41025e-11	3.043e-10		4.27929e-05	6.76364e-06		1.14593e-09	1.96792e-09
9p21.3	CDKN2BAS	21.9	22.2	0.491184	1.09906	1.70198		0.941752	0.001		0.001	0.163041		0.001	0.001		0.001	0.001		0.100716	0.708833	0.00125263		0.07673	0.50288		0.646093	0.612294		0.528993	0.850546		0.548158	1
17p13.1	TP53	7.5	7.8	2.46621	0.191088	1.12049		1.38759	0.943806		1.06634	0.209655		0.031814	0.001		0.92944	0.001		0.0506418	0.640533	0.0194341		0.14391	0.0783301		0.134922	0.798739		0.0924836	0.789536		0.0327922	0.293325
20q13.33	RTEL1	62.1	62.7	1.68234	1.17365	1.43819		1.77413	0.721815		1.24161	0.410073		1.49409	0.001		0.988317	0.148395		0.235371	0.655319	0.000487395		0.106441	0.919722		0.868047	1		0.058679	1		0.292505	1
Mb = Megabase pair location as per hg19 genome build
PLO = posterior log odds in favour of association
1.0 < PLO < 2.0
PLO >= 2.0	(i.e greater than odds of 100 to 1 in favour of association with glioma)
