# Supplementary material for: Region-Based Analyses of Existing Genome-Wide Association Studies Identifies Novel Potential Genetic Susceptibility Regions for Glioma
Source: Cancer Res Commun. 2024 Nov 12;4(11):2933–46. doi: 10.1158/2767-9764.CRC-24-0385 (PMC11555644; doi:10.1158/2767-9764.CRC-24-0385)
Supplement: Supplementary Table S8 — summarizes the supporting evidence for the potential novel glioma susceptibility regions. [file crc-24-0385_supplementary_table_s8_suppst8.xlsx]

## Sheet: S8_11Regions_SupportingEvidence
Supplementary Table S8 Collation of supporting evidence for the potential glioma susceptibility regions
Locus	Start bp	End bp	Genes within the region	Glioma type	Studies showing association of the region with glioma risk								Total no. of studies showing risk association	Region significantly associated after adjustment for multiple testing in at least one study? a	Region significantly associated after adjustment for multiple testing in the meta-analysis? b	Genes linked with glioma tumour progression? c	Genes linked with tumour progression or survival of other cancer? c
					GliomaScan		AGOG		GICC		Mayo/UCSF
1p36.21	13900000	14200000	PDPN, PRDM2	All Glioma	ü	(male)	ü	(male)	ü	(male)			3	No	Yes	Yes	Yes
2p25.1	11700000	12100000	GREB1, NTSR2, LPIN1	GBM	ü	(female)	ü	(female)		NA			2	Yes	No	Yes	Yes
2q14.3	123200000	123500000	Intergenic	GBM	ü	(male)	ü	(male)		NA	ü	(combined-sex)d	3	No	No	No	No
4q32.3	164800000	165100000	MARCHF1	Non-GBM	ü	(combined-sex)	ü	(combined-sex)		NA			2	No f	No	No	Yes
5q35.2	174400000	174900000	LINC01051, DRD1	All Glioma	ü	(male)	ü	(male)	ü	(female)	ü	(combined-sex)	4	No	No	Yes	Yes
7q31.33	125700000	126500000	GRM8	GBM	ü	(male)	ü	(male)		NA			2	Yes	No	Yes	Yes
14q23.2			KCNH5	All Glioma	ü	(female)	ü	(female)					2	No	No	Yes	Yes
14q32.13			BDKRB1, ATG2B, GSKIP, AK7	All Glioma	ü	(combined-sex)	ü	(female)	ü	(combined-sex)			3	No	No	Yes	Yes
15q13.3	32100000	32600000	OTUD7A, CHRNA7	All Glioma			ü	(male)	ü	(male)	ü	(male)	3	No	No	No	Yes
16p13.3	7000000	7400000	RBFOX1	All Glioma			ü	(female)	ü	(female)	ü	(female)	3	No	Yes	Yes	No
16p12.13			ACSM2A, ACSM2B, ACSM1, THUMPD1, ACSM3	All Glioma	ü	(combined-sex)	ü	(combined-sex)			ü	(female)	3	Yes	No	No	Yes
b The GBJ P-value on aggregated data is based on fewer SNPs than in the individual studies as the aggregation process eliminates SNPs that are not mutual across all studies. The principal components covariates used to adjust the aggregate data have been re-computed using all samples in the aggregate data.
a P<0.001 (0.05/61) for GliomaScan, AGOG and GICC and P<0.002 (0.05/33) for UCSF/Mayo
b Meta-analysis of GliomaScan, AGOG, GICC and UCSF/Mayo for all-glioma data and GliomaScan, AGOG and UCSF/Mayo for glioma type data
c As per PubMed review
d This association with Mayo/UCSF combined sex was driven mostly by male risk (Pmale=0.085, Pfemale=0.825)
e This region showed weak association using male and female-specific aggregated data (Pmale aggregated=0.059, Pfemale aggregated=0.057, Pcombined-sex aggregated=0.184)
f This region was significantly associated with glioma in the aggregated data after adjustment for multiple testing
NA GICC glioma type data unavailable
