# Supplementary material for: Region-Based Analyses of Existing Genome-Wide Association Studies Identifies Novel Potential Genetic Susceptibility Regions for Glioma
Source: Cancer Res Commun. 2024 Nov 12;4(11):2933–46. doi: 10.1158/2767-9764.CRC-24-0385 (PMC11555644; doi:10.1158/2767-9764.CRC-24-0385)
Supplement: Supplementary Table S9 — shows the generalised Berk-Jones statistic (GBJ) p-values for the potential novel glioma susceptibility regions by study, glioma type and sex. [file crc-24-0385_supplementary_table_s9_suppst9.xlsx]

## Sheet: S9_GBJResults_Discovery
Supplementary Table S9. GBJ results by discovery study, glioma type and sex for the potential novel glioma susceptibility regions
					GBJ P-value
					Combined Sex				Male				Female
Locus	Start bp	End bp	Genes within the region	Glioma Subtype	GliomaScan	AGOG	GICC		GliomaScan	AGOG	GICC		GliomaScan	AGOG	GICC
1p36.21	13900000	14200000	PDPN, PRDM2	All Glioma	0.0185891	0.409246	0.00413		0.0249212	0.034137	0.005584		0.917297	1	0.478255
				GBM	0.113218	0.529646			0.00557468	0.106509			0.583373	1
				Non-GBM	0.904904	0.376479			1	0.432109			0.637744	0.400439
				Astrocytoma	0.630998	0.176806			1	0.158402			0.635814	0.529769
				Oligodendroglioma	0.341503	0.648614			0.922891	0.920485			0.62309	0.416421
2p25.1	11700000	12100000	GREB1, NTSR2, LPIN1	All Glioma	0.336606	0.87934	0.520443		0.553801	0.923745	0.238067		0.0173502	0.148668	1
				GBM	0.451174	0.368101			0.155338	0.405664			6.56884e-05	0.000912006
				Non-GBM	0.225365	1			0.780514	1			0.357599	1
				Astrocytoma	0.261294	0.79078			0.585831	0.959684			0.115018	0.799867
				Oligodendroglioma	0.318682	0.911963			0.485874	0.115289			0.695505	1
2q14.3	123200000	123500000	Intergenic	All Glioma	0.0385511	0.139795	0.56579		0.809547	0.198045	0.193645		0.0223034	0.228894	0.675919
				GBM	0.0563081	0.0167839			0.0242571	0.0128355			0.374199	0.360181
				Non-GBM	0.0359388	0.702726			0.801965	0.11984			0.556322	1
				Astrocytoma	1	0.846949			0.875113	0.116209			0.724132	0.610838
				Oligodendroglioma	0.918365	0.821409			0.847214	0.573767			0.726695	0.935759
4q32.3	164800000	165100000	MARCHF1	All Glioma	0.00211174	0.506746	0.252892		0.00960276	0.809083	0.76837		0.0964929	0.735043	0.051317
				GBM	0.031669	1			0.0446883	1			0.100112	0.857343
				Non-GBM	0.00772419	0.0346454			0.415036	0.353313			0.0889354	0.679751
				Astrocytoma	0.000272926	0.00604697			0.0217981	0.152312			0.0624652	0.508372
				Oligodendroglioma	0.37814	0.00113885			0.573283	0.186091			0.78419	0.027684
5q35.2	174400000	174900000	LINC01051, DRD1, SFXN1	All Glioma	0.0514221	0.028161	0.74505		0.00341305	0.00749326	0.555172		0.205718	0.808807	0.013291
				GBM	0.0517669	5.17487e-05			0.227036	0.000530934			0.107868	0.572097
				Non-GBM	0.163391	1			0.551684	0.750566			0.549382	1
				Astrocytoma	0.603196	0.917344			0.423192	0.571204			0.412818	1
				Oligodendroglioma	0.600272	0.818784			0.252954	0.805647			0.869932	0.8227
7q31.33	125700000	126500000	GRM8	All Glioma	0.656605	0.0718365	0.42698		0.0471322	0.00186915	0.330985		0.884963	0.768806	0.772413
				GBM	0.637293	0.0320562			0.0358153	5.90701e-05			0.648289	0.86385
				Non-GBM	0.751603	0.651006			0.798562	0.431327			0.252234	0.475492
				Astrocytoma	0.401913	0.863674			0.220456	1			0.00168156	0.893249
				Oligodendroglioma	0.943997	0.368309			1	0.00435819			0.947821	0.00425081
14q23.2	63000000	63300000	KCNH5	All Glioma	0.169857	0.387379	0.906593		0.243358	0.859447	0.841636		0.0191393	0.00475984	1
				GBM	0.191149	1			0.637322	0.715562			0.0123779	1
				Non-GBM	0.705553	0.17941			0.583281	0.871235			1	0.353942
				Astrocytoma	1	0.0984233			0.852312	0.620487			0.458613	0.0179011
				Oligodendroglioma	1	0.28711			0.188917	0.0621683			0.872112	1
14q32.13	96700000	97000000	BDKRB1, ATG2B, GSKIP, AK7	All Glioma	0.0213719	0.255632	0.00294589		0.319638	0.932816	0.034809		0.600084	0.0337225	0.054359
				GBM	0.0922072	0.280281			0.294374	0.51659			0.592162	0.0290179
				Non-GBM	0.927734	1			0.755113	0.809583			0.456437	0.535226
				Astrocytoma	0.254974	0.537189			0.484279	0.064957			0.517894	0.442501
				Oligodendroglioma	0.371482	0.729945			0.2895	0.0140434			0.402353	0.573955
15q13.3	32100000	32600000	OTUD7A, CHRNA7	All Glioma	0.0937679	0.0755098	0.007009		0.47501	0.00583329	0.014022		0.0784119	0.923907	0.922302
				GBM	0.209098	0.307822			0.202966	0.000803983			0.19918	0.669485
				Non-GBM	0.196516	0.906519			0.367903	0.880944			0.624338	0.909033
				Astrocytoma	0.605373	0.890201			0.24658	0.853193			0.519698	0.95318
				Oligodendroglioma	0.101209	1			0.00700674	0.953043			0.389765	0.136015
16p13.3	7000000	7400000	RBFOX1	All Glioma	0.183147	0.961988	0.226946		0.193171	0.489857	0.706266		0.758757	0.0184672	0.003847
				GBM	0.0422943	0.861654			0.0460738	0.781495			0.649012	0.0555004
				Non-GBM	0.810081	0.543496			0.613128	0.560203			0.626771	0.0867309
				Astrocytoma	0.620904	0.657977			0.581108	0.00929031			0.0511821	0.92447
				Oligodendroglioma	0.0825187	1			0.563315	0.846025			0.703587	0.255507
16p12.13	20300000	20700000	GP2, UMOD, PDILT, ACSM5, ACSM2A, ACSM2B, ACSM1, THUMPD1, ACSM3	All Glioma	0.0219456	0.00234434	1		0.876208	0.00293203	0.872586		0.513005	0.934967	0.457461
				GBM	0.0962737	0.00112809			0.479333	0.00130802			0.342826	0.926537
				Non-GBM	1	1			0.858602	0.838168			0.941766	1
				Astrocytoma	0.726691	0.235278			0.436776	0.774377			0.197234	0.524493
				Oligodendroglioma	0.859758	0.954499			0.374475	0.393182			1	0.323814
GBJ (generalized Berk-Jones gtatistic)
bp (base pair) as per hg19 genome build
Glioma type information unavailable for GICC
